# Supplementary material for: Extensive Phenotype of Human Inflammatory Monocyte-Derived Dendritic Cells
Source: Cells. 2021 Jul 2;10(7):1663. doi: 10.3390/cells10071663 (PMC8307578; doi:10.3390/cells10071663)
Supplement: Supplementary file 1 [file cells-10-01663-s001.zip]

Archive with 1 entries (1 files):
- cells-1258415-supplementary.pdf
